# Supplementary material for: New Markers for Cardiovascular Disease in Psoriatic Patients: Preliminary Study on Monocyte Phenotype, ADAMTS7, and mTOR Activity
Source: Metabolites. 2023 Jan 11;13(1):116. doi: 10.3390/metabo13010116 (PMC9864195; doi:10.3390/metabo13010116)
Supplement: Supplementary file 1 [file metabolites-13-00116-s001.zip]

Archive with 1 entries (1 files):
- metabolites-2142793-supplementary.pdf
